# Supplementary material for: Double Strike in Chronic Lymphocytic Leukemia—The Combination of BTK and BCL2 Inhibitors in Actual and Future Clinical Practice
Source: Int J Mol Sci. 2025 Mar 29;26(7):3193. doi: 10.3390/ijms26073193 (PMC11989886; doi:10.3390/ijms26073193)
Supplement: Supplementary file 1 [file ijms-26-03193-s001.zip]

Archive with 1 entries (1 files):
- ijms-3482203-supplementary.pdf
